# Supplementary material for: Multifunctional Enkephalin Analogs with a New Biological Profile: MOR/DOR Agonism and KOR Antagonism
Source: Biomedicines. 2021 May 31;9(6):625. doi: 10.3390/biomedicines9060625 (PMC8229567; doi:10.3390/biomedicines9060625)
Supplement: Supplementary file 1 [file biomedicines-09-00625-s001.zip]

Archive with 1 entries (1 files):
- biomedicines-1225298-SI.pdf
